# Supplementary material for: Risk of Bias Assessment of Diagnostic Accuracy Studies Using QUADAS 2 by Large Language Models
Source: Diagnostics (Basel). 2025 Jun 6;15(12):1451. doi: 10.3390/diagnostics15121451 (PMC12191753; doi:10.3390/diagnostics15121451)
Supplement: Supplementary file 1 [file diagnostics-15-01451-s001.zip]

Archive with 1 entries (1 files):
- diagnostics-3681099-supplementary.pdf
